# Supplementary material for: Canagliflozin Reprograms the Aging Hippocampus in Genetically Diverse UM‐HET3 Mice and Attenuates Alzheimer's‐Like Pathology
Source: Aging Cell. 2025 Oct 5;24(12):e70255. doi: 10.1111/acel.70255 (PMC12686575; doi:10.1111/acel.70255)
Supplement: Supplementary file 1 — Appendix S1: acel70255‐sup‐0001‐AppendixS1.xlsx. [file ACEL-24-e70255-s001.xlsx]

## Sheet: cGMP-related pathways
KEGG_compound_ID	KEGG_compound_name	Molecular_formula	Compound_name	Log2FC	Unadjusted_pval	KEGG_pathway_ID	KEGG_pathway_name
C00942	3',5'-Cyclic GMP	C10H12N5O7P	Cyclic guanosine monophosphate	0.388113	0.019627	mmu00230; mmu04022; mmu04081; mmu04270; mmu04540; mmu04611; mmu04713; mmu04714; mmu04730; mmu04740; mmu04744; mmu04921; mmu04923; mmu04924; mmu04925; mmu04970; mmu04976	Purine metabolism - Mus musculus (house mouse); cGMP-PKG signaling pathway - Mus musculus (house mouse); Hormone signaling - Mus musculus (house mouse); Vascular smooth muscle contraction - Mus musculus (house mouse); Gap junction - Mus musculus (house mouse); Platelet activation - Mus musculus (house mouse); Circadian entrainment - Mus musculus (house mouse); Thermogenesis - Mus musculus (house …

## Sheet: Transcriptomics
Gene_symbol	Log2FC	Unadjusted_pval	KEGG_pathway_ID	KEGG_pathway_name
Acsl1	0.218726	0.0185554	mmu04714	Thermogenesis - Mus musculus (house mouse)
Akt1s1	-0.340922	0.0154386	mmu04714	Thermogenesis - Mus musculus (house mouse)
Apbb1ip	0.521375	0.0351425	mmu04611	Platelet activation - Mus musculus (house mouse)
Arrb2	0.385751	0.00748485	mmu04740	Olfactory transduction - Mus musculus (house mouse)
ATP6	0.703664	0.0235262	mmu04714	Thermogenesis - Mus musculus (house mouse)
Cox14	-0.414198	0.0028578	mmu04714	Thermogenesis - Mus musculus (house mouse)
Cox16	-0.671324	0.0320013	mmu04714	Thermogenesis - Mus musculus (house mouse)
COX2	0.465827	0.0218967	mmu04714	Thermogenesis - Mus musculus (house mouse)
Cox20	-0.731629	0.0388449	mmu04714	Thermogenesis - Mus musculus (house mouse)
Cox5a	-0.505341	0.000579505	mmu04714	Thermogenesis - Mus musculus (house mouse)
Cox5b	-0.36851	0.00935278	mmu04714	Thermogenesis - Mus musculus (house mouse)
Cox6c	0.34185	0.0106985	mmu04714	Thermogenesis - Mus musculus (house mouse)
Cox8a	-0.410044	0.0103749	mmu04714	Thermogenesis - Mus musculus (house mouse)
Creb5	0.781152	0.00117212	mmu04022; mmu04714; mmu04925	cGMP-PKG signaling pathway - Mus musculus (house mouse); Thermogenesis - Mus musculus (house mouse); Aldosterone synthesis and secretion - Mus musculus (house mouse)
CYTB	0.53953	0.0485131	mmu04714	Thermogenesis - Mus musculus (house mouse)
Fcer1g	0.332487	0.0361105	mmu04611	Platelet activation - Mus musculus (house mouse)
Gnb2	-0.332592	0.00692808	mmu04081; mmu04713	Hormone signaling - Mus musculus (house mouse); Circadian entrainment - Mus musculus (house mouse)
Gng12	0.250303	0.0405082	mmu04081; mmu04713	Hormone signaling - Mus musculus (house mouse); Circadian entrainment - Mus musculus (house mouse)
Gng3	0.407874	0.0151976	mmu04081; mmu04713	Hormone signaling - Mus musculus (house mouse); Circadian entrainment - Mus musculus (house mouse)
Gria3	0.227389	0.0475429	mmu04713; mmu04730	Circadian entrainment - Mus musculus (house mouse); Long-term depression - Mus musculus (house mouse)
Irs2	-0.327147	0.0101998	mmu04022; mmu04081; mmu04923	cGMP-PKG signaling pathway - Mus musculus (house mouse); Hormone signaling - Mus musculus (house mouse); Regulation of lipolysis in adipocytes - Mus musculus (house mouse)
Irs4	-1.93137	0.00344311	mmu04022; mmu04081; mmu04923	cGMP-PKG signaling pathway - Mus musculus (house mouse); Hormone signaling - Mus musculus (house mouse); Regulation of lipolysis in adipocytes - Mus musculus (house mouse)
Itpa	-0.424779	0.00423298	mmu00230	Purine metabolism - Mus musculus (house mouse)
Map2k2	-0.418671	0.00556338	mmu04022; mmu04270; mmu04540; mmu04730; mmu04921	cGMP-PKG signaling pathway - Mus musculus (house mouse); Vascular smooth muscle contraction - Mus musculus (house mouse); Gap junction - Mus musculus (house mouse); Long-term depression - Mus musculus (house mouse); Oxytocin signaling pathway - Mus musculus (house mouse)
Mapk14	-0.186194	0.0450367	mmu04611; mmu04714	Platelet activation - Mus musculus (house mouse); Thermogenesis - Mus musculus (house mouse)
Myl12b	0.316329	0.00946402	mmu04611	Platelet activation - Mus musculus (house mouse)
ND1	0.8091	0.00480788	mmu04714	Thermogenesis - Mus musculus (house mouse)
ND2	0.952253	0.00545098	mmu04714	Thermogenesis - Mus musculus (house mouse)
ND4	0.775728	0.0237429	mmu04714	Thermogenesis - Mus musculus (house mouse)
ND5	0.832834	0.00470002	mmu04714	Thermogenesis - Mus musculus (house mouse)
Ndufa12	0.260177	0.0471633	mmu04714	Thermogenesis - Mus musculus (house mouse)
Ndufa3	0.276957	0.0263362	mmu04714	Thermogenesis - Mus musculus (house mouse)
Ndufa5	0.290211	0.025173	mmu04714	Thermogenesis - Mus musculus (house mouse)
Ndufb2	-0.396575	0.0116674	mmu04714	Thermogenesis - Mus musculus (house mouse)
Ndufs7	-0.174701	0.0357942	mmu04714	Thermogenesis - Mus musculus (house mouse)
Ndufs8	0.214597	0.00825963	mmu04714	Thermogenesis - Mus musculus (house mouse)
Pde1a	0.632924	0.0171475	mmu00230; mmu04740; mmu04924	Purine metabolism - Mus musculus (house mouse); Olfactory transduction - Mus musculus (house mouse); Renin secretion - Mus musculus (house mouse)
Pdgfa	-0.215859	0.0443912	mmu04540	Gap junction - Mus musculus (house mouse)
Per1	-0.365104	0.0242282	mmu04713	Circadian entrainment - Mus musculus (house mouse)
Per2	-0.608739	0.0167591	mmu04713	Circadian entrainment - Mus musculus (house mouse)
Pla2g5	1.53375	0.0124094	mmu04270	Vascular smooth muscle contraction - Mus musculus (house mouse)
Ppp3cc	0.235962	0.0469254	mmu04022; mmu04921; mmu04924	cGMP-PKG signaling pathway - Mus musculus (house mouse); Oxytocin signaling pathway - Mus musculus (house mouse); Renin secretion - Mus musculus (house mouse)
Ramp1	-0.29053	0.0270261	mmu04081; mmu04270	Hormone signaling - Mus musculus (house mouse); Vascular smooth muscle contraction - Mus musculus (house mouse)
Slc22a8	0.325179	0.0331412	mmu04976	Bile secretion - Mus musculus (house mouse)
Slc24a4	-0.399032	0.0295853	mmu04740	Olfactory transduction - Mus musculus (house mouse)
Slc25a29	-0.441627	0.0415836	mmu04714	Thermogenesis - Mus musculus (house mouse)
Smarcc1	0.297876	0.0243336	mmu04714	Thermogenesis - Mus musculus (house mouse)
Tsc2	0.191258	0.0494943	mmu04714	Thermogenesis - Mus musculus (house mouse)
Uqcrb	0.327774	0.00485525	mmu04714	Thermogenesis - Mus musculus (house mouse)
Uqcrfs1	-0.233949	0.0367962	mmu04714	Thermogenesis - Mus musculus (house mouse)
Vamp2	0.287813	0.0458563	mmu04970	Salivary secretion - Mus musculus (house mouse)
Zfp516	-0.56712	0.00453095	mmu04714	Thermogenesis - Mus musculus (house mouse)

## Sheet: Proteomics
Gene_symbol	Log2FC	Unadjusted_pval	KEGG_pathway_ID	KEGG_pathway_name
Aprt	-0.799437	0.0176249	mmu00230	Purine metabolism - Mus musculus (house mouse)
Atp1a1	0.587941	0.0341004	mmu04022; mmu04925; mmu04970; mmu04976	cGMP-PKG signaling pathway - Mus musculus (house mouse); Aldosterone synthesis and secretion - Mus musculus (house mouse); Salivary secretion - Mus musculus (house mouse); Bile secretion - Mus musculus (house mouse)
Atp5f1b	0.218504	0.0368761	mmu04714	Thermogenesis - Mus musculus (house mouse)
Atp5po	0.171804	0.0301789	mmu04714	Thermogenesis - Mus musculus (house mouse)
Cox7b	-0.637695	0.0409467	mmu04714	Thermogenesis - Mus musculus (house mouse)
Eef2	0.232051	0.00501628	mmu04921	Oxytocin signaling pathway - Mus musculus (house mouse)
Gnaq	0.216679	0.0257255	mmu04022; mmu04081; mmu04270; mmu04540; mmu04611; mmu04713; mmu04730; mmu04921; mmu04924; mmu04925; mmu04970	cGMP-PKG signaling pathway - Mus musculus (house mouse); Hormone signaling - Mus musculus (house mouse); Vascular smooth muscle contraction - Mus musculus (house mouse); Gap junction - Mus musculus (house mouse); Platelet activation - Mus musculus (house mouse); Circadian entrainment - Mus musculus (house mouse); Long-term depression - Mus musculus (house mouse); Oxytocin signaling pathway - Mus …
Gnas	-0.452946	0.0232145	mmu04081; mmu04270; mmu04540; mmu04611; mmu04713; mmu04714; mmu04730; mmu04921; mmu04923; mmu04924; mmu04925; mmu04970; mmu04976	Hormone signaling - Mus musculus (house mouse); Vascular smooth muscle contraction - Mus musculus (house mouse); Gap junction - Mus musculus (house mouse); Platelet activation - Mus musculus (house mouse); Circadian entrainment - Mus musculus (house mouse); Thermogenesis - Mus musculus (house mouse); Long-term depression - Mus musculus (house mouse); Oxytocin signaling pathway - Mus musculus (hou…
Gnb1	0.311029	0.00651788	mmu04081; mmu04713; mmu04740; mmu04744	Hormone signaling - Mus musculus (house mouse); Circadian entrainment - Mus musculus (house mouse); Olfactory transduction - Mus musculus (house mouse); Phototransduction - Mus musculus (house mouse)
Gng3	0.434158	0.031299	mmu04081; mmu04713	Hormone signaling - Mus musculus (house mouse); Circadian entrainment - Mus musculus (house mouse)
Gria4	0.58062	0.0297765	mmu04713	Circadian entrainment - Mus musculus (house mouse)
Grk2	0.347603	0.00106712	mmu04740	Olfactory transduction - Mus musculus (house mouse)
Irs1	-2.86011	0.0403811	mmu04022; mmu04081; mmu04923	cGMP-PKG signaling pathway - Mus musculus (house mouse); Hormone signaling - Mus musculus (house mouse); Regulation of lipolysis in adipocytes - Mus musculus (house mouse)
Mgll	0.580904	0.0336129	mmu04714; mmu04923	Thermogenesis - Mus musculus (house mouse); Regulation of lipolysis in adipocytes - Mus musculus (house mouse)
Nceh1	0.365699	0.0194166	mmu04976	Bile secretion - Mus musculus (house mouse)
ND5	-0.49687	0.0227162	mmu04714	Thermogenesis - Mus musculus (house mouse)
Ndufaf7	-1.53857	0.0336145	mmu04714	Thermogenesis - Mus musculus (house mouse)
Nos1	-0.752204	0.039267	mmu04081; mmu04713; mmu04730; mmu04970	Hormone signaling - Mus musculus (house mouse); Circadian entrainment - Mus musculus (house mouse); Long-term depression - Mus musculus (house mouse); Salivary secretion - Mus musculus (house mouse)
Nt5c	0.439992	0.028875	mmu00230	Purine metabolism - Mus musculus (house mouse)
Ppp1ccb	0.572791	0.0390163	mmu04022; mmu04270; mmu04611; mmu04921	cGMP-PKG signaling pathway - Mus musculus (house mouse); Vascular smooth muscle contraction - Mus musculus (house mouse); Platelet activation - Mus musculus (house mouse); Oxytocin signaling pathway - Mus musculus (house mouse)
Rps6ka2	-0.757028	0.0441998	mmu04714	Thermogenesis - Mus musculus (house mouse)
Slc24a4	0.67545	0.00485729	mmu04740	Olfactory transduction - Mus musculus (house mouse)
Slc8a3	-1.24786	0.00521373	mmu04022; mmu04740	cGMP-PKG signaling pathway - Mus musculus (house mouse); Olfactory transduction - Mus musculus (house mouse)
Smarcc2	0.23924	0.0140336	mmu04714	Thermogenesis - Mus musculus (house mouse)
Tjp1	0.176647	0.0400386	mmu04540	Gap junction - Mus musculus (house mouse)
Tsc1	0.28475	0.0366845	mmu04714	Thermogenesis - Mus musculus (house mouse)
Tubb5	0.660957	0.0310808	mmu04540	Gap junction - Mus musculus (house mouse)
Vasp	-0.706432	0.00884974	mmu04022; mmu04611	cGMP-PKG signaling pathway - Mus musculus (house mouse); Platelet activation - Mus musculus (house mouse)

## Sheet: Metabolomics
KEGG_compound_ID	KEGG_compound_name	Molecular_formula	Compound_name	Log2FC	Unadjusted_pval	KEGG_pathway_ID	KEGG_pathway_name
C00051	Glutathione	C10H17N3O6S	Glutathione	-1.10557	0.0201744	mmu04976	Bile secretion - Mus musculus (house mouse)
C00117	D-Ribose 5-phosphate	C5H11O8P	Arabinose-5-phosphate	-0.244365	0.0368688	mmu00230	Purine metabolism - Mus musculus (house mouse)
C00387	Guanosine	C10H13N5O5	Guanosine	0.15302	0.0287768	mmu00230	Purine metabolism - Mus musculus (house mouse)
C00575	3',5'-Cyclic AMP	C10H12N5O6P	3',5'-Cyclic dGMP	-0.104075	0.0110231	mmu00230; mmu04022; mmu04081; mmu04270; mmu04540; mmu04611; mmu04713; mmu04714; mmu04740; mmu04921; mmu04923; mmu04924; mmu04925; mmu04970; mmu04976	Purine metabolism - Mus musculus (house mouse); cGMP-PKG signaling pathway - Mus musculus (house mouse); Hormone signaling - Mus musculus (house mouse); Vascular smooth muscle contraction - Mus musculus (house mouse); Gap junction - Mus musculus (house mouse); Platelet activation - Mus musculus (house mouse); Circadian entrainment - Mus musculus (house mouse); Thermogenesis - Mus musculus (house …
C00620	alpha-D-Ribose 1-phosphate	C5H11O8P	Arabinose-5-phosphate	-0.244365	0.0368688	mmu00230	Purine metabolism - Mus musculus (house mouse)
C00655	Xanthosine 5'-phosphate	C10H13N4O9P	Xanthosine-5'-monophosphate	0.672134	0.0134098	mmu00230	Purine metabolism - Mus musculus (house mouse)
C02353	2',3'-Cyclic AMP	C10H12N5O6P	3',5'-Cyclic dGMP	-0.104075	0.0110231	mmu00230	Purine metabolism - Mus musculus (house mouse)
C03758	Dopamine	C8H11NO2	Dopamine	-0.613917	0.031746	mmu04081; mmu04540; mmu04976	Hormone signaling - Mus musculus (house mouse); Gap junction - Mus musculus (house mouse); Bile secretion - Mus musculus (house mouse)
C05122	Taurocholate	C26H45NO7S	Taurocholic acid	-0.325753	0.0276123	mmu04976	Bile secretion - Mus musculus (house mouse)
C06194	2',3'-Cyclic GMP	C10H12N5O7P	Cyclic guanosine monophosphate	0.388113	0.019627	mmu00230	Purine metabolism - Mus musculus (house mouse)

## Sheet: Network
Type	Node	Neighbors_number					Neighbors
		Total	Transcriptomics/Proteomics	Transcriptomics	Proteomics	Metabolomics	Transcriptomics/Proteomics	Transcriptomics	Proteomics	Metabolomics
Transcriptomics/Proteomics	ND5	39	0	29	9	1		Acsl1; Akt1s1; ATP6; Cox14; Cox16; COX2; Cox20; Cox5a; Cox5b; Cox6c; Cox8a; Creb5; CYTB; Mapk14; ND1; ND2; ND4; Ndufa12; Ndufa3; Ndufa5; Ndufb2; Ndufs7; Ndufs8; Slc25a29; Smarcc1; Tsc2; Uqcrb; Uqcrfs1; Zfp516	Mgll; Cox7b; Atp5f1b; Smarcc2; Gnas; Ndufaf7; Atp5po; Tsc1; Rps6ka2	C00575
Transcriptomics/Proteomics	Gng3	16	0	8	6	2		Gnb2; Gng12; Gria3; Irs2; Irs4; Per1; Per2; Ramp1	Gnaq; Irs1; Gnb1; Gnas; Nos1; Gria4	C00575; C03758
Transcriptomics/Proteomics	Slc24a4	6	0	2	3	1		Arrb2; Pde1a	Gnb1; Grk2; Slc8a3	C00575
Transcriptomics	Creb5	49	1	32	15	1	ND5	Acsl1; Akt1s1; ATP6; Cox14; Cox16; COX2; Cox20; Cox5a; Cox5b; Cox6c; Cox8a; CYTB; Irs2; Irs4; Map2k2; Mapk14; ND1; ND2; ND4; Ndufa12; Ndufa3; Ndufa5; Ndufb2; Ndufs7; Ndufs8; Ppp3cc; Slc25a29; Smarcc1; Tsc2; Uqcrb; Uqcrfs1; Zfp516	Mgll; Gnaq; Irs1; Cox7b; Atp5f1b; Ppp1ccb; Vasp; Smarcc2; Gnas; Atp1a1; Ndufaf7; Atp5po; Tsc1; Rps6ka2; Slc8a3	C00575
Transcriptomics	Mapk14	45	1	31	12	1	ND5	Acsl1; Akt1s1; Apbb1ip; ATP6; Cox14; Cox16; COX2; Cox20; Cox5a; Cox5b; Cox6c; Cox8a; Creb5; CYTB; Fcer1g; Myl12b; ND1; ND2; ND4; Ndufa12; Ndufa3; Ndufa5; Ndufb2; Ndufs7; Ndufs8; Slc25a29; Smarcc1; Tsc2; Uqcrb; Uqcrfs1; Zfp516	Mgll; Gnaq; Cox7b; Atp5f1b; Ppp1ccb; Vasp; Smarcc2; Gnas; Ndufaf7; Atp5po; Tsc1; Rps6ka2	C00575
Transcriptomics	Acsl1	39	1	28	9	1	ND5	Akt1s1; ATP6; Cox14; Cox16; COX2; Cox20; Cox5a; Cox5b; Cox6c; Cox8a; Creb5; CYTB; Mapk14; ND1; ND2; ND4; Ndufa12; Ndufa3; Ndufa5; Ndufb2; Ndufs7; Ndufs8; Slc25a29; Smarcc1; Tsc2; Uqcrb; Uqcrfs1; Zfp516	Mgll; Cox7b; Atp5f1b; Smarcc2; Gnas; Ndufaf7; Atp5po; Tsc1; Rps6ka2	C00575
Transcriptomics	Akt1s1	39	1	28	9	1	ND5	Acsl1; ATP6; Cox14; Cox16; COX2; Cox20; Cox5a; Cox5b; Cox6c; Cox8a; Creb5; CYTB; Mapk14; ND1; ND2; ND4; Ndufa12; Ndufa3; Ndufa5; Ndufb2; Ndufs7; Ndufs8; Slc25a29; Smarcc1; Tsc2; Uqcrb; Uqcrfs1; Zfp516	Mgll; Cox7b; Atp5f1b; Smarcc2; Gnas; Ndufaf7; Atp5po; Tsc1; Rps6ka2	C00575
Transcriptomics	ATP6	39	1	28	9	1	ND5	Acsl1; Akt1s1; Cox14; Cox16; COX2; Cox20; Cox5a; Cox5b; Cox6c; Cox8a; Creb5; CYTB; Mapk14; ND1; ND2; ND4; Ndufa12; Ndufa3; Ndufa5; Ndufb2; Ndufs7; Ndufs8; Slc25a29; Smarcc1; Tsc2; Uqcrb; Uqcrfs1; Zfp516	Mgll; Cox7b; Atp5f1b; Smarcc2; Gnas; Ndufaf7; Atp5po; Tsc1; Rps6ka2	C00575
Transcriptomics	Cox14	39	1	28	9	1	ND5	Acsl1; Akt1s1; ATP6; Cox16; COX2; Cox20; Cox5a; Cox5b; Cox6c; Cox8a; Creb5; CYTB; Mapk14; ND1; ND2; ND4; Ndufa12; Ndufa3; Ndufa5; Ndufb2; Ndufs7; Ndufs8; Slc25a29; Smarcc1; Tsc2; Uqcrb; Uqcrfs1; Zfp516	Mgll; Cox7b; Atp5f1b; Smarcc2; Gnas; Ndufaf7; Atp5po; Tsc1; Rps6ka2	C00575
Transcriptomics	Cox16	39	1	28	9	1	ND5	Acsl1; Akt1s1; ATP6; Cox14; COX2; Cox20; Cox5a; Cox5b; Cox6c; Cox8a; Creb5; CYTB; Mapk14; ND1; ND2; ND4; Ndufa12; Ndufa3; Ndufa5; Ndufb2; Ndufs7; Ndufs8; Slc25a29; Smarcc1; Tsc2; Uqcrb; Uqcrfs1; Zfp516	Mgll; Cox7b; Atp5f1b; Smarcc2; Gnas; Ndufaf7; Atp5po; Tsc1; Rps6ka2	C00575
Transcriptomics	COX2	39	1	28	9	1	ND5	Acsl1; Akt1s1; ATP6; Cox14; Cox16; Cox20; Cox5a; Cox5b; Cox6c; Cox8a; Creb5; CYTB; Mapk14; ND1; ND2; ND4; Ndufa12; Ndufa3; Ndufa5; Ndufb2; Ndufs7; Ndufs8; Slc25a29; Smarcc1; Tsc2; Uqcrb; Uqcrfs1; Zfp516	Mgll; Cox7b; Atp5f1b; Smarcc2; Gnas; Ndufaf7; Atp5po; Tsc1; Rps6ka2	C00575
Transcriptomics	Cox20	39	1	28	9	1	ND5	Acsl1; Akt1s1; ATP6; Cox14; Cox16; COX2; Cox5a; Cox5b; Cox6c; Cox8a; Creb5; CYTB; Mapk14; ND1; ND2; ND4; Ndufa12; Ndufa3; Ndufa5; Ndufb2; Ndufs7; Ndufs8; Slc25a29; Smarcc1; Tsc2; Uqcrb; Uqcrfs1; Zfp516	Mgll; Cox7b; Atp5f1b; Smarcc2; Gnas; Ndufaf7; Atp5po; Tsc1; Rps6ka2	C00575
Transcriptomics	Cox5a	39	1	28	9	1	ND5	Acsl1; Akt1s1; ATP6; Cox14; Cox16; COX2; Cox20; Cox5b; Cox6c; Cox8a; Creb5; CYTB; Mapk14; ND1; ND2; ND4; Ndufa12; Ndufa3; Ndufa5; Ndufb2; Ndufs7; Ndufs8; Slc25a29; Smarcc1; Tsc2; Uqcrb; Uqcrfs1; Zfp516	Mgll; Cox7b; Atp5f1b; Smarcc2; Gnas; Ndufaf7; Atp5po; Tsc1; Rps6ka2	C00575
Transcriptomics	Cox5b	39	1	28	9	1	ND5	Acsl1; Akt1s1; ATP6; Cox14; Cox16; COX2; Cox20; Cox5a; Cox6c; Cox8a; Creb5; CYTB; Mapk14; ND1; ND2; ND4; Ndufa12; Ndufa3; Ndufa5; Ndufb2; Ndufs7; Ndufs8; Slc25a29; Smarcc1; Tsc2; Uqcrb; Uqcrfs1; Zfp516	Mgll; Cox7b; Atp5f1b; Smarcc2; Gnas; Ndufaf7; Atp5po; Tsc1; Rps6ka2	C00575
Transcriptomics	Cox6c	39	1	28	9	1	ND5	Acsl1; Akt1s1; ATP6; Cox14; Cox16; COX2; Cox20; Cox5a; Cox5b; Cox8a; Creb5; CYTB; Mapk14; ND1; ND2; ND4; Ndufa12; Ndufa3; Ndufa5; Ndufb2; Ndufs7; Ndufs8; Slc25a29; Smarcc1; Tsc2; Uqcrb; Uqcrfs1; Zfp516	Mgll; Cox7b; Atp5f1b; Smarcc2; Gnas; Ndufaf7; Atp5po; Tsc1; Rps6ka2	C00575
Transcriptomics	Cox8a	39	1	28	9	1	ND5	Acsl1; Akt1s1; ATP6; Cox14; Cox16; COX2; Cox20; Cox5a; Cox5b; Cox6c; Creb5; CYTB; Mapk14; ND1; ND2; ND4; Ndufa12; Ndufa3; Ndufa5; Ndufb2; Ndufs7; Ndufs8; Slc25a29; Smarcc1; Tsc2; Uqcrb; Uqcrfs1; Zfp516	Mgll; Cox7b; Atp5f1b; Smarcc2; Gnas; Ndufaf7; Atp5po; Tsc1; Rps6ka2	C00575
Transcriptomics	CYTB	39	1	28	9	1	ND5	Acsl1; Akt1s1; ATP6; Cox14; Cox16; COX2; Cox20; Cox5a; Cox5b; Cox6c; Cox8a; Creb5; Mapk14; ND1; ND2; ND4; Ndufa12; Ndufa3; Ndufa5; Ndufb2; Ndufs7; Ndufs8; Slc25a29; Smarcc1; Tsc2; Uqcrb; Uqcrfs1; Zfp516	Mgll; Cox7b; Atp5f1b; Smarcc2; Gnas; Ndufaf7; Atp5po; Tsc1; Rps6ka2	C00575
Transcriptomics	ND1	39	1	28	9	1	ND5	Acsl1; Akt1s1; ATP6; Cox14; Cox16; COX2; Cox20; Cox5a; Cox5b; Cox6c; Cox8a; Creb5; CYTB; Mapk14; ND2; ND4; Ndufa12; Ndufa3; Ndufa5; Ndufb2; Ndufs7; Ndufs8; Slc25a29; Smarcc1; Tsc2; Uqcrb; Uqcrfs1; Zfp516	Mgll; Cox7b; Atp5f1b; Smarcc2; Gnas; Ndufaf7; Atp5po; Tsc1; Rps6ka2	C00575
Transcriptomics	ND2	39	1	28	9	1	ND5	Acsl1; Akt1s1; ATP6; Cox14; Cox16; COX2; Cox20; Cox5a; Cox5b; Cox6c; Cox8a; Creb5; CYTB; Mapk14; ND1; ND4; Ndufa12; Ndufa3; Ndufa5; Ndufb2; Ndufs7; Ndufs8; Slc25a29; Smarcc1; Tsc2; Uqcrb; Uqcrfs1; Zfp516	Mgll; Cox7b; Atp5f1b; Smarcc2; Gnas; Ndufaf7; Atp5po; Tsc1; Rps6ka2	C00575
Transcriptomics	ND4	39	1	28	9	1	ND5	Acsl1; Akt1s1; ATP6; Cox14; Cox16; COX2; Cox20; Cox5a; Cox5b; Cox6c; Cox8a; Creb5; CYTB; Mapk14; ND1; ND2; Ndufa12; Ndufa3; Ndufa5; Ndufb2; Ndufs7; Ndufs8; Slc25a29; Smarcc1; Tsc2; Uqcrb; Uqcrfs1; Zfp516	Mgll; Cox7b; Atp5f1b; Smarcc2; Gnas; Ndufaf7; Atp5po; Tsc1; Rps6ka2	C00575
Transcriptomics	Ndufa12	39	1	28	9	1	ND5	Acsl1; Akt1s1; ATP6; Cox14; Cox16; COX2; Cox20; Cox5a; Cox5b; Cox6c; Cox8a; Creb5; CYTB; Mapk14; ND1; ND2; ND4; Ndufa3; Ndufa5; Ndufb2; Ndufs7; Ndufs8; Slc25a29; Smarcc1; Tsc2; Uqcrb; Uqcrfs1; Zfp516	Mgll; Cox7b; Atp5f1b; Smarcc2; Gnas; Ndufaf7; Atp5po; Tsc1; Rps6ka2	C00575
Transcriptomics	Ndufa3	39	1	28	9	1	ND5	Acsl1; Akt1s1; ATP6; Cox14; Cox16; COX2; Cox20; Cox5a; Cox5b; Cox6c; Cox8a; Creb5; CYTB; Mapk14; ND1; ND2; ND4; Ndufa12; Ndufa5; Ndufb2; Ndufs7; Ndufs8; Slc25a29; Smarcc1; Tsc2; Uqcrb; Uqcrfs1; Zfp516	Mgll; Cox7b; Atp5f1b; Smarcc2; Gnas; Ndufaf7; Atp5po; Tsc1; Rps6ka2	C00575
Transcriptomics	Ndufa5	39	1	28	9	1	ND5	Acsl1; Akt1s1; ATP6; Cox14; Cox16; COX2; Cox20; Cox5a; Cox5b; Cox6c; Cox8a; Creb5; CYTB; Mapk14; ND1; ND2; ND4; Ndufa12; Ndufa3; Ndufb2; Ndufs7; Ndufs8; Slc25a29; Smarcc1; Tsc2; Uqcrb; Uqcrfs1; Zfp516	Mgll; Cox7b; Atp5f1b; Smarcc2; Gnas; Ndufaf7; Atp5po; Tsc1; Rps6ka2	C00575
Transcriptomics	Ndufb2	39	1	28	9	1	ND5	Acsl1; Akt1s1; ATP6; Cox14; Cox16; COX2; Cox20; Cox5a; Cox5b; Cox6c; Cox8a; Creb5; CYTB; Mapk14; ND1; ND2; ND4; Ndufa12; Ndufa3; Ndufa5; Ndufs7; Ndufs8; Slc25a29; Smarcc1; Tsc2; Uqcrb; Uqcrfs1; Zfp516	Mgll; Cox7b; Atp5f1b; Smarcc2; Gnas; Ndufaf7; Atp5po; Tsc1; Rps6ka2	C00575
Transcriptomics	Ndufs7	39	1	28	9	1	ND5	Acsl1; Akt1s1; ATP6; Cox14; Cox16; COX2; Cox20; Cox5a; Cox5b; Cox6c; Cox8a; Creb5; CYTB; Mapk14; ND1; ND2; ND4; Ndufa12; Ndufa3; Ndufa5; Ndufb2; Ndufs8; Slc25a29; Smarcc1; Tsc2; Uqcrb; Uqcrfs1; Zfp516	Mgll; Cox7b; Atp5f1b; Smarcc2; Gnas; Ndufaf7; Atp5po; Tsc1; Rps6ka2	C00575
Transcriptomics	Ndufs8	39	1	28	9	1	ND5	Acsl1; Akt1s1; ATP6; Cox14; Cox16; COX2; Cox20; Cox5a; Cox5b; Cox6c; Cox8a; Creb5; CYTB; Mapk14; ND1; ND2; ND4; Ndufa12; Ndufa3; Ndufa5; Ndufb2; Ndufs7; Slc25a29; Smarcc1; Tsc2; Uqcrb; Uqcrfs1; Zfp516	Mgll; Cox7b; Atp5f1b; Smarcc2; Gnas; Ndufaf7; Atp5po; Tsc1; Rps6ka2	C00575
Transcriptomics	Slc25a29	39	1	28	9	1	ND5	Acsl1; Akt1s1; ATP6; Cox14; Cox16; COX2; Cox20; Cox5a; Cox5b; Cox6c; Cox8a; Creb5; CYTB; Mapk14; ND1; ND2; ND4; Ndufa12; Ndufa3; Ndufa5; Ndufb2; Ndufs7; Ndufs8; Smarcc1; Tsc2; Uqcrb; Uqcrfs1; Zfp516	Mgll; Cox7b; Atp5f1b; Smarcc2; Gnas; Ndufaf7; Atp5po; Tsc1; Rps6ka2	C00575
Transcriptomics	Smarcc1	39	1	28	9	1	ND5	Acsl1; Akt1s1; ATP6; Cox14; Cox16; COX2; Cox20; Cox5a; Cox5b; Cox6c; Cox8a; Creb5; CYTB; Mapk14; ND1; ND2; ND4; Ndufa12; Ndufa3; Ndufa5; Ndufb2; Ndufs7; Ndufs8; Slc25a29; Tsc2; Uqcrb; Uqcrfs1; Zfp516	Mgll; Cox7b; Atp5f1b; Smarcc2; Gnas; Ndufaf7; Atp5po; Tsc1; Rps6ka2	C00575
Transcriptomics	Tsc2	39	1	28	9	1	ND5	Acsl1; Akt1s1; ATP6; Cox14; Cox16; COX2; Cox20; Cox5a; Cox5b; Cox6c; Cox8a; Creb5; CYTB; Mapk14; ND1; ND2; ND4; Ndufa12; Ndufa3; Ndufa5; Ndufb2; Ndufs7; Ndufs8; Slc25a29; Smarcc1; Uqcrb; Uqcrfs1; Zfp516	Mgll; Cox7b; Atp5f1b; Smarcc2; Gnas; Ndufaf7; Atp5po; Tsc1; Rps6ka2	C00575
Transcriptomics	Uqcrb	39	1	28	9	1	ND5	Acsl1; Akt1s1; ATP6; Cox14; Cox16; COX2; Cox20; Cox5a; Cox5b; Cox6c; Cox8a; Creb5; CYTB; Mapk14; ND1; ND2; ND4; Ndufa12; Ndufa3; Ndufa5; Ndufb2; Ndufs7; Ndufs8; Slc25a29; Smarcc1; Tsc2; Uqcrfs1; Zfp516	Mgll; Cox7b; Atp5f1b; Smarcc2; Gnas; Ndufaf7; Atp5po; Tsc1; Rps6ka2	C00575
Transcriptomics	Uqcrfs1	39	1	28	9	1	ND5	Acsl1; Akt1s1; ATP6; Cox14; Cox16; COX2; Cox20; Cox5a; Cox5b; Cox6c; Cox8a; Creb5; CYTB; Mapk14; ND1; ND2; ND4; Ndufa12; Ndufa3; Ndufa5; Ndufb2; Ndufs7; Ndufs8; Slc25a29; Smarcc1; Tsc2; Uqcrb; Zfp516	Mgll; Cox7b; Atp5f1b; Smarcc2; Gnas; Ndufaf7; Atp5po; Tsc1; Rps6ka2	C00575
Transcriptomics	Zfp516	39	1	28	9	1	ND5	Acsl1; Akt1s1; ATP6; Cox14; Cox16; COX2; Cox20; Cox5a; Cox5b; Cox6c; Cox8a; Creb5; CYTB; Mapk14; ND1; ND2; ND4; Ndufa12; Ndufa3; Ndufa5; Ndufb2; Ndufs7; Ndufs8; Slc25a29; Smarcc1; Tsc2; Uqcrb; Uqcrfs1	Mgll; Cox7b; Atp5f1b; Smarcc2; Gnas; Ndufaf7; Atp5po; Tsc1; Rps6ka2	C00575
Transcriptomics	Map2k2	21	0	8	11	2		Creb5; Gria3; Irs2; Irs4; Pdgfa; Pla2g5; Ppp3cc; Ramp1	Gnaq; Irs1; Tjp1; Eef2; Ppp1ccb; Vasp; Tubb5; Gnas; Atp1a1; Nos1; Slc8a3	C00575; C03758
Transcriptomics	Irs2	20	1	7	10	2	Gng3	Creb5; Gnb2; Gng12; Irs4; Map2k2; Ppp3cc; Ramp1	Mgll; Gnaq; Irs1; Gnb1; Ppp1ccb; Vasp; Gnas; Atp1a1; Nos1; Slc8a3	C00575; C03758
Transcriptomics	Irs4	20	1	7	10	2	Gng3	Creb5; Gnb2; Gng12; Irs2; Map2k2; Ppp3cc; Ramp1	Mgll; Gnaq; Irs1; Gnb1; Ppp1ccb; Vasp; Gnas; Atp1a1; Nos1; Slc8a3	C00575; C03758
Transcriptomics	Pde1a	18	1	3	7	7	Slc24a4	Arrb2; Itpa; Ppp3cc	Aprt; Gnaq; Gnb1; Gnas; Grk2; Nt5c; Slc8a3	C00117; C00387; C00575; C00620; C00655; C02353; C06194
Transcriptomics	Gnb2	16	1	7	6	2	Gng3	Gng12; Gria3; Irs2; Irs4; Per1; Per2; Ramp1	Gnaq; Irs1; Gnb1; Gnas; Nos1; Gria4	C00575; C03758
Transcriptomics	Gng12	16	1	7	6	2	Gng3	Gnb2; Gria3; Irs2; Irs4; Per1; Per2; Ramp1	Gnaq; Irs1; Gnb1; Gnas; Nos1; Gria4	C00575; C03758
Transcriptomics	Ramp1	15	1	6	6	2	Gng3	Gnb2; Gng12; Irs2; Irs4; Map2k2; Pla2g5	Gnaq; Irs1; Gnb1; Ppp1ccb; Gnas; Nos1	C00575; C03758
Transcriptomics	Ppp3cc	14	0	5	8	1		Creb5; Irs2; Irs4; Map2k2; Pde1a	Gnaq; Irs1; Eef2; Ppp1ccb; Vasp; Gnas; Atp1a1; Slc8a3	C00575
Transcriptomics	Gria3	12	1	5	5	1	Gng3	Gnb2; Gng12; Map2k2; Per1; Per2	Gnaq; Gnb1; Gnas; Nos1; Gria4	C00575
Transcriptomics	Per1	11	1	4	5	1	Gng3	Gnb2; Gng12; Gria3; Per2	Gnaq; Gnb1; Gnas; Nos1; Gria4	C00575
Transcriptomics	Per2	11	1	4	5	1	Gng3	Gnb2; Gng12; Gria3; Per1	Gnaq; Gnb1; Gnas; Nos1; Gria4	C00575
Transcriptomics	Itpa	10	0	1	2	7		Pde1a	Aprt; Nt5c	C00117; C00387; C00575; C00620; C00655; C02353; C06194
Transcriptomics	Apbb1ip	8	0	3	4	1		Fcer1g; Mapk14; Myl12b	Gnaq; Ppp1ccb; Vasp; Gnas	C00575
Transcriptomics	Fcer1g	8	0	3	4	1		Apbb1ip; Mapk14; Myl12b	Gnaq; Ppp1ccb; Vasp; Gnas	C00575
Transcriptomics	Myl12b	8	0	3	4	1		Apbb1ip; Fcer1g; Mapk14	Gnaq; Ppp1ccb; Vasp; Gnas	C00575
Transcriptomics	Pdgfa	7	0	1	4	2		Map2k2	Gnaq; Tjp1; Tubb5; Gnas	C00575; C03758
Transcriptomics	Slc22a8	7	0	0	3	4			Gnas; Nceh1; Atp1a1	C00575; C03758; C00051; C05122
Transcriptomics	Arrb2	6	1	1	3	1	Slc24a4	Pde1a	Gnb1; Grk2; Slc8a3	C00575
Transcriptomics	Pla2g5	6	0	2	3	1		Map2k2; Ramp1	Gnaq; Ppp1ccb; Gnas	C00575
Transcriptomics	Vamp2	5	0	0	4	1			Gnaq; Gnas; Atp1a1; Nos1	C00575
Proteomics	Gnas	73	2	47	20	4	Gng3; ND5	Acsl1; Akt1s1; Apbb1ip; ATP6; Cox14; Cox16; COX2; Cox20; Cox5a; Cox5b; Cox6c; Cox8a; Creb5; CYTB; Fcer1g; Gnb2; Gng12; Gria3; Irs2; Irs4; Map2k2; Mapk14; Myl12b; ND1; ND2; ND4; Ndufa12; Ndufa3; Ndufa5; Ndufb2; Ndufs7; Ndufs8; Pde1a; Pdgfa; Per1; Per2; Pla2g5; Ppp3cc; Ramp1; Slc22a8; Slc25a29; Smarcc1; Tsc2; Uqcrb; Uqcrfs1; Vamp2; Zfp516	Mgll; Gnaq; Irs1; Tjp1; Cox7b; Atp5f1b; Eef2; Gnb1; Ppp1ccb; Vasp; Tubb5; Smarcc2; Nceh1; Atp1a1; Ndufaf7; Atp5po; Tsc1; Rps6ka2; Nos1; Gria4	C00575; C03758; C00051; C05122
Proteomics	Mgll	42	1	31	9	1	ND5	Acsl1; Akt1s1; ATP6; Cox14; Cox16; COX2; Cox20; Cox5a; Cox5b; Cox6c; Cox8a; Creb5; CYTB; Irs2; Irs4; Mapk14; ND1; ND2; ND4; Ndufa12; Ndufa3; Ndufa5; Ndufb2; Ndufs7; Ndufs8; Slc25a29; Smarcc1; Tsc2; Uqcrb; Uqcrfs1; Zfp516	Irs1; Cox7b; Atp5f1b; Smarcc2; Gnas; Ndufaf7; Atp5po; Tsc1; Rps6ka2	C00575
Proteomics	Cox7b	39	1	29	8	1	ND5	Acsl1; Akt1s1; ATP6; Cox14; Cox16; COX2; Cox20; Cox5a; Cox5b; Cox6c; Cox8a; Creb5; CYTB; Mapk14; ND1; ND2; ND4; Ndufa12; Ndufa3; Ndufa5; Ndufb2; Ndufs7; Ndufs8; Slc25a29; Smarcc1; Tsc2; Uqcrb; Uqcrfs1; Zfp516	Mgll; Atp5f1b; Smarcc2; Gnas; Ndufaf7; Atp5po; Tsc1; Rps6ka2	C00575
Proteomics	Atp5f1b	39	1	29	8	1	ND5	Acsl1; Akt1s1; ATP6; Cox14; Cox16; COX2; Cox20; Cox5a; Cox5b; Cox6c; Cox8a; Creb5; CYTB; Mapk14; ND1; ND2; ND4; Ndufa12; Ndufa3; Ndufa5; Ndufb2; Ndufs7; Ndufs8; Slc25a29; Smarcc1; Tsc2; Uqcrb; Uqcrfs1; Zfp516	Mgll; Cox7b; Smarcc2; Gnas; Ndufaf7; Atp5po; Tsc1; Rps6ka2	C00575
Proteomics	Smarcc2	39	1	29	8	1	ND5	Acsl1; Akt1s1; ATP6; Cox14; Cox16; COX2; Cox20; Cox5a; Cox5b; Cox6c; Cox8a; Creb5; CYTB; Mapk14; ND1; ND2; ND4; Ndufa12; Ndufa3; Ndufa5; Ndufb2; Ndufs7; Ndufs8; Slc25a29; Smarcc1; Tsc2; Uqcrb; Uqcrfs1; Zfp516	Mgll; Cox7b; Atp5f1b; Gnas; Ndufaf7; Atp5po; Tsc1; Rps6ka2	C00575
Proteomics	Ndufaf7	39	1	29	8	1	ND5	Acsl1; Akt1s1; ATP6; Cox14; Cox16; COX2; Cox20; Cox5a; Cox5b; Cox6c; Cox8a; Creb5; CYTB; Mapk14; ND1; ND2; ND4; Ndufa12; Ndufa3; Ndufa5; Ndufb2; Ndufs7; Ndufs8; Slc25a29; Smarcc1; Tsc2; Uqcrb; Uqcrfs1; Zfp516	Mgll; Cox7b; Atp5f1b; Smarcc2; Gnas; Atp5po; Tsc1; Rps6ka2	C00575
Proteomics	Atp5po	39	1	29	8	1	ND5	Acsl1; Akt1s1; ATP6; Cox14; Cox16; COX2; Cox20; Cox5a; Cox5b; Cox6c; Cox8a; Creb5; CYTB; Mapk14; ND1; ND2; ND4; Ndufa12; Ndufa3; Ndufa5; Ndufb2; Ndufs7; Ndufs8; Slc25a29; Smarcc1; Tsc2; Uqcrb; Uqcrfs1; Zfp516	Mgll; Cox7b; Atp5f1b; Smarcc2; Gnas; Ndufaf7; Tsc1; Rps6ka2	C00575
Proteomics	Tsc1	39	1	29	8	1	ND5	Acsl1; Akt1s1; ATP6; Cox14; Cox16; COX2; Cox20; Cox5a; Cox5b; Cox6c; Cox8a; Creb5; CYTB; Mapk14; ND1; ND2; ND4; Ndufa12; Ndufa3; Ndufa5; Ndufb2; Ndufs7; Ndufs8; Slc25a29; Smarcc1; Tsc2; Uqcrb; Uqcrfs1; Zfp516	Mgll; Cox7b; Atp5f1b; Smarcc2; Gnas; Ndufaf7; Atp5po; Rps6ka2	C00575
Proteomics	Rps6ka2	39	1	29	8	1	ND5	Acsl1; Akt1s1; ATP6; Cox14; Cox16; COX2; Cox20; Cox5a; Cox5b; Cox6c; Cox8a; Creb5; CYTB; Mapk14; ND1; ND2; ND4; Ndufa12; Ndufa3; Ndufa5; Ndufb2; Ndufs7; Ndufs8; Slc25a29; Smarcc1; Tsc2; Uqcrb; Uqcrfs1; Zfp516	Mgll; Cox7b; Atp5f1b; Smarcc2; Gnas; Ndufaf7; Atp5po; Tsc1	C00575
Proteomics	Gnaq	34	1	19	12	2	Gng3	Apbb1ip; Creb5; Fcer1g; Gnb2; Gng12; Gria3; Irs2; Irs4; Map2k2; Mapk14; Myl12b; Pde1a; Pdgfa; Per1; Per2; Pla2g5; Ppp3cc; Ramp1; Vamp2	Irs1; Tjp1; Eef2; Gnb1; Ppp1ccb; Vasp; Tubb5; Gnas; Atp1a1; Nos1; Gria4; Slc8a3	C00575; C03758
Proteomics	Gnb1	21	2	10	7	2	Gng3; Slc24a4	Arrb2; Gnb2; Gng12; Gria3; Irs2; Irs4; Pde1a; Per1; Per2; Ramp1	Gnaq; Irs1; Gnas; Grk2; Nos1; Gria4; Slc8a3	C00575; C03758
Proteomics	Irs1	20	1	8	9	2	Gng3	Creb5; Gnb2; Gng12; Irs2; Irs4; Map2k2; Ppp3cc; Ramp1	Mgll; Gnaq; Gnb1; Ppp1ccb; Vasp; Gnas; Atp1a1; Nos1; Slc8a3	C00575; C03758
Proteomics	Ppp1ccb	19	0	11	7	1		Apbb1ip; Creb5; Fcer1g; Irs2; Irs4; Map2k2; Mapk14; Myl12b; Pla2g5; Ppp3cc; Ramp1	Gnaq; Irs1; Eef2; Vasp; Gnas; Atp1a1; Slc8a3	C00575
Proteomics	Atp1a1	19	0	7	8	4		Creb5; Irs2; Irs4; Map2k2; Ppp3cc; Slc22a8; Vamp2	Gnaq; Irs1; Ppp1ccb; Vasp; Gnas; Nceh1; Nos1; Slc8a3	C00575; C03758; C00051; C05122
Proteomics	Nos1	19	1	10	6	2	Gng3	Gnb2; Gng12; Gria3; Irs2; Irs4; Map2k2; Per1; Per2; Ramp1; Vamp2	Gnaq; Irs1; Gnb1; Gnas; Atp1a1; Gria4	C00575; C03758
Proteomics	Vasp	16	0	9	6	1		Apbb1ip; Creb5; Fcer1g; Irs2; Irs4; Map2k2; Mapk14; Myl12b; Ppp3cc	Gnaq; Irs1; Ppp1ccb; Gnas; Atp1a1; Slc8a3	C00575
Proteomics	Slc8a3	16	1	7	7	1	Slc24a4	Arrb2; Creb5; Irs2; Irs4; Map2k2; Pde1a; Ppp3cc	Gnaq; Irs1; Gnb1; Ppp1ccb; Vasp; Atp1a1; Grk2	C00575
Proteomics	Gria4	11	1	5	4	1	Gng3	Gnb2; Gng12; Gria3; Per1; Per2	Gnaq; Gnb1; Gnas; Nos1	C00575
Proteomics	Aprt	10	0	2	1	7		Itpa; Pde1a	Nt5c	C00117; C00387; C00575; C00620; C00655; C02353; C06194
Proteomics	Nt5c	10	0	2	1	7		Itpa; Pde1a	Aprt	C00117; C00387; C00575; C00620; C00655; C02353; C06194
Proteomics	Tjp1	7	0	2	3	2		Map2k2; Pdgfa	Gnaq; Tubb5; Gnas	C00575; C03758
Proteomics	Tubb5	7	0	2	3	2		Map2k2; Pdgfa	Gnaq; Tjp1; Gnas	C00575; C03758
Proteomics	Nceh1	7	0	1	2	4		Slc22a8	Gnas; Atp1a1	C00575; C03758; C00051; C05122
Proteomics	Eef2	6	0	2	3	1		Map2k2; Ppp3cc	Gnaq; Ppp1ccb; Gnas	C00575
Proteomics	Grk2	6	1	2	2	1	Slc24a4	Arrb2; Pde1a	Gnb1; Slc8a3	C00575
Metabolomics	C00575	86	3	49	25	9	Gng3; ND5; Slc24a4	Acsl1; Akt1s1; Apbb1ip; Arrb2; ATP6; Cox14; Cox16; COX2; Cox20; Cox5a; Cox5b; Cox6c; Cox8a; Creb5; CYTB; Fcer1g; Gnb2; Gng12; Gria3; Irs2; Irs4; Itpa; Map2k2; Mapk14; Myl12b; ND1; ND2; ND4; Ndufa12; Ndufa3; Ndufa5; Ndufb2; Ndufs7; Ndufs8; Pde1a; Pdgfa; Per1; Per2; Pla2g5; Ppp3cc; Ramp1; Slc22a8; Slc25a29; Smarcc1; Tsc2; Uqcrb; Uqcrfs1; Vamp2; Zfp516	Mgll; Aprt; Gnaq; Irs1; Tjp1; Cox7b; Atp5f1b; Eef2; Gnb1; Ppp1ccb; Vasp; Tubb5; Smarcc2; Gnas; Nceh1; Atp1a1; Grk2; Ndufaf7; Atp5po; Tsc1; Nt5c; Rps6ka2; Nos1; Gria4; Slc8a3	C00117; C00387; C00620; C00655; C02353; C03758; C00051; C06194; C05122
Metabolomics	C03758	21	1	8	9	3	Gng3	Gnb2; Gng12; Irs2; Irs4; Map2k2; Pdgfa; Ramp1; Slc22a8	Gnaq; Irs1; Tjp1; Gnb1; Tubb5; Gnas; Nceh1; Atp1a1; Nos1	C00575; C00051; C05122
Metabolomics	C00117	10	0	2	2	6		Itpa; Pde1a	Aprt; Nt5c	C00387; C00575; C00620; C00655; C02353; C06194
Metabolomics	C00387	10	0	2	2	6		Itpa; Pde1a	Aprt; Nt5c	C00117; C00575; C00620; C00655; C02353; C06194
Metabolomics	C00620	10	0	2	2	6		Itpa; Pde1a	Aprt; Nt5c	C00117; C00387; C00575; C00655; C02353; C06194
Metabolomics	C00655	10	0	2	2	6		Itpa; Pde1a	Aprt; Nt5c	C00117; C00387; C00575; C00620; C02353; C06194
Metabolomics	C02353	10	0	2	2	6		Itpa; Pde1a	Aprt; Nt5c	C00117; C00387; C00575; C00620; C00655; C06194
Metabolomics	C06194	10	0	2	2	6		Itpa; Pde1a	Aprt; Nt5c	C00117; C00387; C00575; C00620; C00655; C02353
Metabolomics	C00051	7	0	1	3	3		Slc22a8	Gnas; Nceh1; Atp1a1	C00575; C03758; C05122
Metabolomics	C05122	7	0	1	3	3		Slc22a8	Gnas; Nceh1; Atp1a1	C00575; C03758; C00051
